# Supplementary material for: TREM2 expression level is critical for microglial state, metabolic capacity and efficacy of TREM2 agonism
Source: Nat Commun. 2026 Jan 24;17:2002. doi: 10.1038/s41467-026-68706-8 (PMC12936096; doi:10.1038/s41467-026-68706-8)
Supplement: Supplementary file 3 — Supplementary Data 1 [file 41467_2026_68706_MOESM3_ESM.xlsx]

## Sheet: Suppl Data 1
AD-related DEGs	Trem2-related DEGs
Pld3	Clec10a
Ly9	Cfp
Tcap	Napsa
Csf1	Cd36
Lpl	Slc1a2
Rxrg	Eps8
Cd34	Mmp9
Baiap2l2	Mapt
Cdk1	Ahr
Igf1	Vnn3
Madcam1	Ntsr2
Efr3b	Aoah
Gfap	Iqgap2
Hif1a	Apod
Rai14	Dtna
Ank	Ltb
Dpys	Vldlr
Tmem178	Slco3a1
Lox	Rgs18
Cd5	Atp1b1
Cd63	Il2ra
Sdc3	Cd93
Fam20c	Cyr61
Speg	Clec4b1
Serpine2	Klra2
Pdcd1	Plbd1
Dpp7	Rasgrp4
Gnas	Plekhb1
Dkk2	Cttn
Atp6v0d2	Cd209a
Rragd	Adgre4
Tnfsf8	Trim59
Fabp3	Hid1
Yipf7	Tmem98
Spp1	F13a1
Gpnmb	Ifi203
Usp18	Tbc1d10c
Trpm1	Tlr8
Cox6a2	Mgl2
Fgf13	S100a10
St14	Flt3
Cadm1	Klri2
Myo1e	Hepacam2
Trib3	Fpr1
Slc16a8	Clec4a1
Clec1a	Cdc42ep1
Mamdc2	Vstm4
Chst2	Gja1
Rtp4	Gprc5c
Lgals3bp	Treml4
Cacna1a	Fpr2
Egln3	Plekhg3
Etl4	Clec12a
Asb10	Spock1
Lgi2	Ms4a4b
AF529169	Cxcl12
Plekhh2	Nnat
Ptchd1	Sirpb1c
Kcnj2	Mndal
Alkbh2	4930523C07Rik
Dact1	Sirpb1b
Hcar2	Gm21188
Prr15	Ms4a4a
Ifit2	Sox2ot
Mrgpre	AC238811.2
Ch25h
Lrguk
Tcim
Actr3b
Arhgap24
Cd200r4
Ifit3b
Sox7
Cst7
Gm1673
Fam189a2
Il4i1
Gas2l3
Ifit3
Tmem92
Gm11545
Serpinb1c
Clec7a
Gm15753
Gm13391
F630206G17Rik
Gm13657
Olfr111
Olfr110
4930556M19Rik
Gm26902
Gm26714
Gm26728
Gm38335
Gm43351
AC154171.3
AC102815.1
AC130671.2
AC130671.3
Efnb3
Htra1
Rnd3
Tslp
Cyr61
Ank3
Ccdc162
