# Supplementary material for: TREM2 expression level is critical for microglial state, metabolic capacity and efficacy of TREM2 agonism
Source: Nat Commun. 2026 Jan 24;17:2002. doi: 10.1038/s41467-026-68706-8 (PMC12936096; doi:10.1038/s41467-026-68706-8)
Supplement: Supplementary file 4 — Supplementary Data 2 [file 41467_2026_68706_MOESM4_ESM.xlsx]

## Sheet: stats_mid_healthy_low_healthy
	logFC	AveExpr	t	P.Value	adj.P.Val
CE(18:1)	-0.0521564	-3.04859	0	0.869901	0.957436
Cer(d18:1/16:0)	-0.132221	-4.70278	0	0.558623	0.764717
Cer(d18:1/18:0)	0.100454	-4.59941	0	0.668491	0.841583
Cer(d18:1/24:0)	1.07788	-4.98468	3.3941	0.00139086	0.0093386
Cer(d18:1/24:1)	0.737019	-3.65188	3.24473	0.00186314	0.0105081
Cholesterol	-0.804874	-4.81996	-4.1953	0.00017999	0.00158617
DG(16:0_18:1)	-0.544275	-5.74003	-1.41439	0.0988628	0.236265
DG(16:0_20:4)	0.276746	-5.44879	0.671823	0.283199	0.505456
DG(18:0_18:1)	-0.672855	-7.76108	-1.31945	0.129195	0.284633
DG(18:0_20:4)	0.162262	-5.04697	0.080716	0.637619	0.828196
DG(18:0_22:6)	-1.73463	-7.93113	-3.03515	0.00385608	0.0176857
DG(18:1/18:1)	-0.668316	-5.51009	-1.87026	0.0419898	0.123345
DG(18:1_20:4)	0.364128	-6.36169	1.07944	0.158746	0.344358
HexCer(d18:1/16:0)	-0.770437	-8.58265	-3.50001	0.00100404	0.00707849
HexCer(d18:1/18:0)	-0.862486	-8.24957	-3.29286	0.00170544	0.0100194
HexCer(d18:1/22:0)	-0.102771	-7.11854	0	0.651984	0.828196
HexCer(d18:1/24:0)	-0.472041	-7.63394	-1.72511	0.0514166	0.142152
HexCer(d18:1/24:1)	-2.17447	-6.30984	-6.11545	1.96793e-06	3.96398e-05
LPC(16:0)	-0.217491	-4.93599	-0.517687	0.320426	0.557779
LPC(16:1)	-0.0261596	-9.23275	0	0.909904	0.957436
LPC(18:0)	-0.205184	-4.84204	-0.421135	0.36083	0.612976
LPC(18:1)	-0.0168791	-5.11089	0	0.945437	0.973041
LPC(20:4)	0.544642	-7.59249	2.6055	0.00807559	0.0316294
LPC(22:6)	0.665903	-10.1778	2.83499	0.00487707	0.0203772
LPC(26:0)	0.125967	-13.1509	0	0.703638	0.847974
PC(16:0/5:0(CHO))	1.47651	-13.916	3.07733	0.0033088	0.0166622
PC(16:0/9:0(CHO))	1.07179	-12.9346	2.33248	0.017624	0.0606093
PC(16:0/9:0(COOH))	0.206672	-12.4308	0.162273	0.650212	0.828196
PC(34:1)	0.281118	-3.0565	1.26092	0.110717	0.255919
PC(36:1)	-0.452826	-6.05255	-1.90606	0.0355266	0.113847
PC(36:2)	-0.00258493	-5.77519	0	0.991178	0.997536
PC(36:4)	1.1389	-1.74202	7.45236	7.86089e-08	2.77096e-06
PC(38:4)	1.1586	-4.87158	6.84071	3.09813e-07	8.73674e-06
PC(38:6)	0.670611	-6.48783	4.41049	0.000104535	0.00113381
PC(40:5)	0.551896	-10.0898	3.53864	0.000894137	0.00687201
PC(40:6)	0.725526	-7.67034	5.19756	1.49789e-05	0.00023467
PC(O-16:0/0:0)	0.175866	-8.91527	0.250829	0.428209	0.672464
PC(O-18:0/2:0)	-0.191764	-11.6124	-0.275931	0.446496	0.676946
PE(34:1)	-0.695389	-4.29122	-3.30877	0.0015808	0.00969096
PE(36:1)	-0.961856	-4.32666	-5.11967	1.8379e-05	0.000259145
PE(36:2)	-1.88091	-4.37525	-7.67989	5.47371e-08	2.77096e-06
PE(36:4)	0.66103	-3.66653	4.30685	0.00013515	0.00132664
PE(38:4)	0.355893	-2.06593	1.84236	0.0394615	0.122026
PE(38:5)	0.102508	-4.15771	0	0.644343	0.828196
PE(38:6)	0.06814	-2.38259	0	0.769891	0.882558
PE(40:4)	-0.7983	-4.85389	-5.07022	2.05391e-05	0.000263273
PE(40:6)	0.52485	-2.37358	3.52382	0.000926015	0.00687201
PE(40:7)	0.157696	-3.59677	0.177594	0.438433	0.672464
SM(d18:1/16:0)	-0.687057	-4.26913	-6.23639	1.23169e-06	2.89447e-05
SM(d18:1/18:0)	0.0743615	-6.76982	0	0.744532	0.860484
SM(d18:1/24:0)	0.663249	-8.23982	3.3202	0.00153175	0.00969096
SM(d18:1/24:1)	0.0385264	-5.86454	0	0.874915	0.957436
TG(18:0_36:2)	0.22154	-11.4568	0.429835	0.37546	0.625306
TG(18:1_34:2)	-0.146337	-11.1133	-0.038425	0.599706	0.797722
TG(18:1_34:3)	-0.125652	-14.2797	0	0.696635	0.847974
TG(20:4_32:1)	-0.496187	-14.938	-0.935473	0.235909	0.461424
TG(20:4_34:2)	-0.936544	-15.3716	-3.07777	0.002919	0.0152437
TG(20:4_36:2)	-0.464139	-14.6006	-1.25558	0.126233	0.282521
1-Methylnicotinamide	1.56484	-10.356	2.92283	0.00491366	0.0203772
3-Hydroxykynurenine	-1.4796	-11.5402	-1.9262	0.048298	0.1362
5'-Methylthioadenosine	1.37168	-9.80037	2.98918	0.00401378	0.0176857
Acetylcarnitine	-0.795396	-9.5357	-2.41478	0.0133496	0.048264
Adenosine	2.9986	-6.92535	8.12549	2.3695e-08	2.77096e-06
alpha-Tocopherol	-0.022253	-12.7633	0	0.938257	0.972752
Arabitol	-0.0353317	-2.45764	0	0.894619	0.957436
Arginine	0.399329	-8.91941	1.52451	0.0730051	0.180591
Aspartic acid	0.0121374	-6.51265	0	0.965772	0.981521
Asymmetric dimethylarginine	0.326333	-3.52235	0.90004	0.207564	0.424152
Butyrobetaine	-0.244971	-11.856	-0.399529	0.431041	0.672464
Butyrylcarnitine	-0.95207	-11.3812	-4.30307	0.000141131	0.00132664
Carnitine	-0.348156	-9.75685	-1.01395	0.175032	0.368351
Choline	1.38529	-6.30362	3.89461	0.00042439	0.00351994
Creatine	1.01754	-2.19029	2.35605	0.0164201	0.0578807
Curcumin	-0.162403	-11.3177	-0.10152	0.577068	0.782371
Cysteinylglycine	-0.139622	-5.46691	-0.0138286	0.536443	0.741553
Decanoylcarnitine	0.279814	-12.8097	0.696439	0.27315	0.505456
Dimethylethanolamine	0.0869841	-9.28185	0	0.70001	0.847974
Dopamine	-0.0871235	-9.61843	0	0.719355	0.852345
Glucose	-0.0460837	-6.75419	0	0.846045	0.946764
Glutamic acid	0.449185	-3.95083	1.55734	0.0704719	0.179204
Glutamine	0.639548	-6.86837	2.18064	0.0213202	0.0715749
Glutathione	0.361671	-4.46001	0.762099	0.278728	0.505456
Glycerophosphocholine	2.03316	3.01959	5.0444	2.62009e-05	0.00030786
Hexanoylcarnitine	0.878055	-10.6512	1.93755	0.03981	0.122026
Histidine	0.33235	-9.52844	0.734631	0.280117	0.505456
Homocysteine	0.122068	-1.78699	0	0.714848	0.852345
Homoserine	0.012569	-5.91443	0	0.967599	0.981521
Hydroxybutyrylcarnitine	-0.617797	-8.49658	-1.1843	0.162189	0.346496
Hydroxyisovaleroyl carnitine	0.201969	-11.2858	0.19268	0.585015	0.785592
Imidazoleacetic acid	-0.129387	-2.98931	0	0.688932	0.847974
Inosine	1.78229	-13.0414	2.8077	0.0067589	0.0272287
Isovalerylcarnitine	0.0872163	-13.2589	0	0.739599	0.860484
Leucine	-0.199602	-9.97207	-0.383377	0.376957	0.625306
Lysine	0.879451	-12.7215	2.42975	0.0132615	0.048264
Methionine	0.135773	-8.64381	0	0.535463	0.741553
N-Acetylaspartic acid	0.199037	5.61127	0.284276	0.456394	0.68459
N6,N6,N6-Trimethyllysine	0.370203	-11.7521	1.00433	0.182511	0.378443
Niacinamide	0.318435	-10.1038	0.478403	0.438771	0.672464
Norepinephrine	0.203437	-13.5973	0.233486	0.528685	0.741553
Octanoylcarnitine	0.158258	-10.477	0.119037	0.504902	0.719103
Ornithine	0.534875	-9.30202	0.987065	0.221456	0.443544
Palmitoylcarnitine	-1.43468	-10.2318	-7.53728	6.66453e-08	2.77096e-06
Phenylalanine	-0.0604763	-9.61561	0	0.795722	0.904813
Propionylcarnitine	-0.225803	-10.3209	-0.506255	0.333145	0.572848
Pyridoxamine	0.233301	-5.5078	0.727382	0.242166	0.461424
Pyroglutamic acid	-0.37974	-7.2601	-0.818729	0.257824	0.484709
S-Adenosylmethionine	0.669491	-10.3424	1.87108	0.0419407	0.123345
Serine	0.42002	-3.95396	1.25807	0.121139	0.275494
Stearoylcarnitine	-0.520308	-13.1541	-1.80267	0.0450109	0.129521
Sucrose	0.307739	-5.89971	0.238903	0.675863	0.843334
Taurine	-0.0902021	3.2349	0	0.738455	0.860484
Trimethylamine-N-oxide	-0.102119	-9.98272	0	0.644017	0.828196
Valerobetaine	-0.0426634	-7.35203	0	0.928597	0.969868
Xanthosine	-0.0360497	-8.6437	0	0.897875	0.957436
Fructose 1,6-bisphosphate	0.0293699	-3.73238	0	0.908134	0.957436
Glucose 6-phosphate	0.273	-8.4435	0.49995	0.382898	0.627774
Lactic acid	-0.00112247	-4.2688	0	0.997536	0.997536
Phosphocreatine	1.24158	-4.65323	3.11744	0.00284826	0.0152437
Sedoheptulose 7-phosphate	0.685557	-5.46392	1.64283	0.0680304	0.177635
Succinic acid	0.143553	-1.48304	0.050598	0.49395	0.710684
LacCer(d18:1/16:0)	-0.632792	-11.223	-1.4307	0.101362	0.238201
Sitosteryl hexoside	-0.566847	-4.09031	-0.637409	0.418574	0.67067
3-Hydroxytyrosol	1.424	1.39728	2.64548	0.00929436	0.035419
Hydroxyhexanoylcarnitine	0.928929	-12.7094	1.77393	0.0576438	0.156303
Threonine	-0.46502	-6.38336	-0.949676	0.223345	0.443544
Tryptophan	-0.621046	-13.8578	-1.4462	0.0975919	0.236265
LacCer(d18:1/18:0)	-0.0526656	-10.5386	0	0.887016	0.957436
TG(20:4_36:0)	0.276521	-15.6597	0.482291	0.399483	0.647437
9-Hexadecenoylcarnitine	-0.556984	-11.9688	-1.64168	0.0635144	0.168972
Hypoxanthine	1.56425	1.17357	3.04923	0.00360845	0.0175445
Methionine S-oxide	-0.0396534	-7.00102	0	0.893272	0.957436
MG(18:1)	-0.238402	-3.58164	-0.345154	0.472391	0.701128
TG(20:4_36:3)	-0.362756	-14.9889	-0.841148	0.242001	0.461424
Ergothioneine	-4.23455	-8.84529	-5.80343	5.00567e-06	8.8225e-05
gamma-Aminobutyric acid	0.250879	-15.0202	0.354117	0.482138	0.70814
Sarcosine	0.0661842	-8.83845	0	0.824385	0.929907
Thiamine	-0.653884	-12.9351	-1.61248	0.0711731	0.179204
Ethanolamine	-0.352679	-9.49044	-0.719289	0.297318	0.524022
Coenzyme Q10	1.54457	-9.1268	3.01274	0.00393024	0.0176857
Alanine	-0.176707	-8.99918	-0.195694	0.488665	0.710328
Histamine	-0.968792	-4.43651	-2.13271	0.0267878	0.0878392

## Sheet: stats_high_disease_vs_low_disea
	logFC	AveExpr	t	P.Value	adj.P.Val
CE(18:1)	-0.45943	-3.04859	-0.919527	0.234798	0.447385
Cer(d18:1/16:0)	0.868198	-4.70278	3.79948	0.00048499	0.00379909
Cer(d18:1/18:0)	-1.41718	-4.59941	-6.18226	1.46538e-06	3.66663e-05
Cer(d18:1/24:0)	0.889522	-4.98468	2.14856	0.0251418	0.0932893
Cer(d18:1/24:1)	1.08236	-3.65188	4.04798	0.000271084	0.00238893
Cholesterol	-1.17998	-4.81996	-5.18749	1.58833e-05	0.000203595
DG(16:0_18:1)	0.439286	-5.74003	0.830625	0.270658	0.497995
DG(16:0_20:4)	1.75737	-5.44879	6.18665	1.56027e-06	3.66663e-05
DG(18:0_18:1)	-0.649033	-7.76108	-0.997969	0.233912	0.447385
DG(18:0_20:4)	-0.0668995	-5.04697	0	0.872986	0.923522
DG(18:0_22:6)	1.56129	-7.93113	2.14181	0.0305904	0.110596
DG(18:1/18:1)	-0.14961	-5.51009	-0.0337645	0.702513	0.811921
DG(18:1_20:4)	1.32165	-6.36169	4.46467	9.97704e-05	0.00100483
HexCer(d18:1/16:0)	0.28384	-8.58265	0.640554	0.303254	0.535271
HexCer(d18:1/18:0)	-1.31834	-8.24957	-4.24548	0.000173776	0.00163349
HexCer(d18:1/22:0)	-0.413784	-7.11854	-1.45882	0.0831353	0.209323
HexCer(d18:1/24:0)	-0.924738	-7.63394	-3.21344	0.00208771	0.0113218
HexCer(d18:1/24:1)	-2.6693	-6.30984	-6.01682	2.63189e-06	5.30137e-05
LPC(16:0)	-0.357103	-4.93599	-1.12504	0.145501	0.325646
LPC(16:1)	0.308951	-9.23275	0.97645	0.178724	0.386513
LPC(18:0)	-0.469395	-4.84204	-1.63473	0.0612652	0.176294
LPC(18:1)	-0.115968	-5.11089	0	0.599996	0.735648
LPC(20:4)	0.448358	-7.59249	1.57471	0.0680661	0.177728
LPC(22:6)	0.507657	-10.1778	1.57204	0.0708145	0.181543
LPC(26:0)	0.413162	-13.1509	0.747917	0.305683	0.535271
PC(16:0/5:0(CHO))	-0.424301	-13.916	-0.521748	0.462305	0.632864
PC(16:0/9:0(CHO))	-1.14475	-12.9346	-1.99051	0.0387984	0.127223
PC(16:0/9:0(COOH))	-0.539316	-12.4308	-0.7462	0.342503	0.548783
PC(34:1)	0.202965	-3.0565	0.454957	0.340185	0.548783
PC(36:1)	-1.47891	-6.05255	-6.41855	8.45406e-07	2.98006e-05
PC(36:2)	0.633737	-5.77519	3.13688	0.00237154	0.0123847
PC(36:4)	1.08976	-1.74202	5.60963	5.60522e-06	9.8792e-05
PC(38:4)	0.434631	-4.87158	1.57569	0.0674531	0.177728
PC(38:6)	0.312548	-6.48783	1.14634	0.135453	0.313097
PC(40:5)	-0.0215285	-10.0898	0	0.92625	0.953293
PC(40:6)	-0.60149	-7.67034	-3.24642	0.00181841	0.0106832
PC(O-16:0/0:0)	0.250906	-8.91527	0.586934	0.309745	0.535271
PC(O-18:0/2:0)	-0.255089	-11.6124	-0.473329	0.38425	0.576375
PE(34:1)	0.288301	-4.29122	0.707961	0.271955	0.497995
PE(36:1)	-1.21944	-4.32666	-5.31891	1.15438e-05	0.000162768
PE(36:2)	-0.602748	-4.37525	-1.62229	0.0677961	0.177728
PE(36:4)	1.53607	-3.66653	9.10749	2.54245e-09	3.58485e-07
PE(38:4)	0.154617	-2.06593	0.11428	0.486788	0.653556
PE(38:5)	0.624195	-4.15771	2.92757	0.00388843	0.019581
PE(38:6)	0.536209	-2.38259	2.86658	0.004435	0.0215633
PE(40:4)	-0.791432	-4.85389	-3.97175	0.000313377	0.00259918
PE(40:6)	-0.480059	-2.37358	-2.46682	0.0109095	0.0464408
PE(40:7)	0.789871	-3.59677	4.5418	7.59248e-05	0.000823492
SM(d18:1/16:0)	-0.347067	-4.26913	-1.88249	0.036452	0.122375
SM(d18:1/18:0)	-0.648717	-6.76982	-3.47205	0.00105813	0.00678166
SM(d18:1/24:0)	-0.128103	-8.23982	0	0.617269	0.750301
SM(d18:1/24:1)	-0.141123	-5.86454	-0.0269364	0.514198	0.664223
TG(18:0_36:2)	0.389753	-11.4568	1.02131	0.180921	0.386513
TG(18:1_34:2)	0.331305	-11.1133	0.667313	0.315914	0.535271
TG(18:1_34:3)	0.403466	-14.2797	0.747489	0.302454	0.535271
TG(20:4_32:1)	0.609509	-14.938	0.97445	0.238616	0.448599
TG(20:4_34:2)	0.146474	-15.3716	0.0273522	0.687077	0.802113
TG(20:4_36:2)	0.463513	-14.6006	0.991981	0.206271	0.403947
1-Methylnicotinamide	-0.504642	-10.356	-0.595114	0.433368	0.616126
3-Hydroxykynurenine	0.362221	-11.5402	0.255297	0.688338	0.802113
5'-Methylthioadenosine	1.87447	-9.80037	3.33012	0.00190481	0.0107431
Acetylcarnitine	-0.815937	-9.5357	-1.97116	0.0361013	0.122375
Adenosine	3.38032	-6.92535	7.29006	1.49216e-07	1.05197e-05
alpha-Tocopherol	0.217777	-12.7633	0.265342	0.522865	0.664223
Arabitol	0.037122	-2.45764	0	0.873959	0.923522
Arginine	0.171312	-8.91941	0.155827	0.522899	0.664223
Aspartic acid	0.230186	-6.51265	0.313769	0.491326	0.653556
Asymmetric dimethylarginine	0.306537	-3.52235	0.637761	0.318885	0.535271
Butyrobetaine	0.0877062	-11.856	0	0.81472	0.890508
Butyrylcarnitine	-1.0272	-11.3812	-3.72038	0.000609746	0.00452495
Carnitine	-0.438191	-9.75685	-1.14566	0.151426	0.33361
Choline	1.1654	-6.30362	2.53959	0.0111985	0.0464408
Creatine	1.85908	-2.19029	3.64841	0.000856439	0.00603789
Curcumin	-0.448999	-11.3177	-1.00533	0.198397	0.394
Cysteinylglycine	0.203896	-5.46691	0.342982	0.413015	0.606616
Decanoylcarnitine	-0.0188134	-12.8097	0	0.950397	0.957186
Dimethylethanolamine	0.107095	-9.28185	0	0.655719	0.783529
Dopamine	-0.0155734	-9.61843	0	0.9483	0.957186
Glucose	0.482646	-6.75419	1.66399	0.0582423	0.173384
Glutamic acid	0.384344	-3.95083	0.9763	0.195009	0.394
Glutamine	-0.26566	-6.86837	-0.44063	0.421507	0.612706
Glutathione	1.04468	-4.46001	2.44132	0.0136031	0.054801
Glycerophosphocholine	0.796251	3.01959	1.38759	0.120288	0.292423
Hexanoylcarnitine	0.487388	-10.6512	0.724629	0.342466	0.548783
Histidine	-0.0129699	-9.52844	0	0.972026	0.972026
Homocysteine	0.78415	-1.78699	1.73437	0.0590242	0.173384
Homoserine	-0.4927	-5.91443	-1.05502	0.188481	0.390821
Hydroxybutyrylcarnitine	0.473949	-8.49658	0.656693	0.381605	0.576375
Hydroxyisovaleroyl carnitine	0.254549	-11.2858	0.276924	0.573936	0.71615
Imidazoleacetic acid	-0.819781	-2.98931	-1.91029	0.0412449	0.132171
Inosine	-0.587138	-13.0414	-0.607566	0.443756	0.619501
Isovalerylcarnitine	-0.859758	-13.2589	-2.75893	0.00611891	0.0287589
Leucine	-0.0842865	-9.97207	0	0.746326	0.848645
Lysine	-0.0327599	-12.7215	0	0.937349	0.957186
Methionine	-0.223949	-8.64381	-0.493482	0.338562	0.548783
N-Acetylaspartic acid	-0.0436551	5.61127	0	0.889879	0.92943
N6,N6,N6-Trimethyllysine	0.261574	-11.7521	0.423877	0.430983	0.616126
Niacinamide	-1.10972	-10.1038	-2.03486	0.0348343	0.122375
Norepinephrine	-0.141676	-13.5973	-0.011697	0.716411	0.821251
Octanoylcarnitine	-0.247366	-10.477	-0.498782	0.358424	0.561531
Ornithine	-0.386185	-9.30202	-0.488973	0.471862	0.639736
Palmitoylcarnitine	-1.56277	-10.2318	-6.55547	6.19709e-07	2.91263e-05
Phenylalanine	0.171067	-9.61561	0.169662	0.499717	0.658505
Propionylcarnitine	-0.857011	-10.3209	-3.26541	0.00180316	0.0106832
Pyridoxamine	-0.227584	-5.5078	-0.541413	0.316117	0.535271
Pyroglutamic acid	-1.10985	-7.2601	-2.60146	0.0095357	0.0420167
S-Adenosylmethionine	1.8829	-10.3424	4.85934	4.07007e-05	0.000478233
Serine	0.292381	-3.95396	0.545939	0.367073	0.562579
Stearoylcarnitine	-1.0803	-13.1541	-3.5144	0.00103096	0.00678166
Sucrose	-1.24201	-5.89971	-1.22697	0.18597	0.390821
Taurine	-0.510936	3.2349	-1.35715	0.107892	0.266892
Trimethylamine-N-oxide	-0.0567865	-9.98272	0	0.804802	0.890508
Valerobetaine	0.142565	-7.35203	0.0089383	0.809332	0.890508
Xanthosine	0.0418554	-8.6437	0	0.859941	0.923522
Fructose 1,6-bisphosphate	0.583306	-3.73238	1.81355	0.045341	0.142068
Glucose 6-phosphate	-0.344296	-8.4435	-0.603988	0.362488	0.561657
Lactic acid	-0.696996	-4.2688	-1.35016	0.1233	0.294665
Phosphocreatine	0.309071	-4.65323	0.383467	0.516921	0.664223
Sedoheptulose 7-phosphate	0.239187	-5.46392	0.241276	0.596219	0.735648
Succinic acid	0.0593727	-1.48304	0	0.797763	0.890508
LacCer(d18:1/16:0)	-1.20035	-11.223	-2.43027	0.014591	0.057148
Sitosteryl hexoside	0.824557	-4.09031	0.807414	0.349034	0.552964
3-Hydroxytyrosol	-0.38732	1.39728	-0.40664	0.545051	0.68618
Hydroxyhexanoylcarnitine	0.459648	-12.7094	0.571569	0.436969	0.616126
Threonine	-0.0714364	-6.38336	0	0.877673	0.923522
Tryptophan	-0.0959365	-13.8578	0	0.831738	0.902116
LacCer(d18:1/18:0)	0.0531604	-10.5386	0	0.906646	0.939979
TG(20:4_36:0)	0.979019	-15.6597	2.31097	0.01798	0.0685185
9-Hexadecenoylcarnitine	-0.300009	-11.9688	-0.503428	0.404177	0.599884
Hypoxanthine	-0.249243	1.17357	-0.189034	0.685675	0.802113
Methionine S-oxide	0.521436	-7.00102	1.21662	0.14237	0.323776
MG(18:1)	0.766224	-3.58164	1.70247	0.0625772	0.176468
TG(20:4_36:3)	0.725083	-14.9889	1.73685	0.0571136	0.173384
Ergothioneine	-5.03087	-8.84529	-5.48674	1.12943e-05	0.000162768
gamma-Aminobutyric acid	0.197693	-15.0202	0.148813	0.649506	0.782737
Sarcosine	0.461704	-8.83845	1.01366	0.197814	0.394
Thiamine	-0.330594	-12.9351	-0.477287	0.448596	0.620119
Ethanolamine	-0.110324	-9.49044	0	0.787667	0.888488
Coenzyme Q10	1.70823	-9.1268	2.66219	0.00945294	0.0420167
Alanine	0.546335	-8.99918	1.61542	0.066504	0.177728
Histamine	0.804953	-4.43651	1.35548	0.128608	0.30223
