# Supplementary material for: TREM2 expression level is critical for microglial state, metabolic capacity and efficacy of TREM2 agonism
Source: Nat Commun. 2026 Jan 24;17:2002. doi: 10.1038/s41467-026-68706-8 (PMC12936096; doi:10.1038/s41467-026-68706-8)
Supplement: Supplementary file 5 — Supplementary Data 3 [file 41467_2026_68706_MOESM5_ESM.xlsx]

## Sheet: stats_LowTREM2_4D9vsISO
	logFC	AveExpr	t	P.Value	adj.P.Val
FDG-MP	0.0555575	-7.22607	0	0.968166	0.994929
Sum of Citric acid and Isocitric acid	0.0521975	-0.713357	0	0.923382	0.994929
Glucose 6-phosphate	0.287444	-2.06328	0.14209	0.445522	0.994929
Lactic acid	-0.340317	-1.26912	-0.199965	0.485727	0.994929
Ribose 5-phosphate	0.00908212	-3.75246	0	0.98365	0.994929
Succinic acid	-0.403962	2.61214	-0.336811	0.429793	0.994929
8-Hydroxyguanosine	-0.656469	-3.3358	-1.35241	0.0947643	0.994929
Acetylcarnitine	0.139106	-8.89738	0	0.754735	0.994929
Adenosine	-0.392927	-5.8666	-0.486642	0.324857	0.994929
Alanine	0.172897	-4.04195	0	0.688109	0.994929
Arabitol	-0.068846	-5.7724	0	0.953682	0.994929
Arginine	-0.0386949	-5.84591	0	0.929946	0.994929
Asymmetric dimethylarginine	-0.338795	-0.563284	-0.259186	0.422595	0.994929
Carnitine	0.0407918	-6.83659	0	0.931815	0.994929
Choline	0.416396	-6.9209	0.358032	0.422796	0.994929
Creatine	0.0333075	0.24649	0	0.94564	0.994929
Creatinine	-0.660125	-1.28124	-0.776796	0.261907	0.994929
Cysteinylglycine	0.0579578	-5.89683	0	0.948268	0.994929
Dimethylethanolamine	-0.754287	-1.18616	-0.975269	0.194553	0.994929
Glucose	0.00756337	-1.7937	0	0.989313	0.994929
Glutamic acid	-0.0167984	-0.803066	0	0.975511	0.994929
Glutamine	-0.00529758	5.66353	0	0.994929	0.994929
Glycerophosphocholine	0.198838	5.72149	0	0.641569	0.994929
Histidine	-0.599345	-5.83773	-0.855752	0.217263	0.994929
Homocysteine	0.0314272	-3.15795	0	0.994916	0.994929
Homoserine	-0.0942086	-0.689732	0	0.833557	0.994929
Imidazoleacetic acid	0.140085	-1.44591	0	0.82939	0.994929
Kynurenic acid	-0.627597	-5.82296	-1.0072	0.170636	0.994929
Mannose	0.0808607	-2.9685	0	0.893989	0.994929
Niacinamide	0.32489	-10.0182	0.204219	0.450453	0.994929
Phenylalanine	-0.136602	-6.32853	0	0.754226	0.994929
Proline	0.301491	-3.89992	0.136011	0.473703	0.994929
Propionylcarnitine	0.302649	-7.69106	0.135929	0.477075	0.994929
Pyridoxamine	0.0317943	-3.00153	0	0.942789	0.994929
Pyroglutamic acid	1.07624	-1.25287	1.33094	0.114466	0.994929
Serine	-0.381038	-0.159167	-0.283162	0.45565	0.994929
Sucrose	0.117767	-3.37043	0	0.834584	0.994929
Taurine	-0.0440323	2.73444	0	0.935513	0.994929
Threonine	-0.273527	-2.00648	-0.0276895	0.572414	0.994929
Trimethylamine-N-oxide	0.093774	-3.3277	0	0.980876	0.994929
Xanthine	-0.670922	-4.61865	-1.50779	0.0716781	0.994929
Cer(d18:1/18:0)	0.32183	-1.02308	0.215707	0.435231	0.994929
Cer(d18:1/24:0)	0.340372	-2.34492	0.255607	0.427458	0.994929
DG(16:0_18:1)	0.13763	-0.78201	0	0.784499	0.994929
DG(18:0_22:6)	0.162385	-1.98571	0	0.870021	0.994929
DG(18:1/18:1)	0.0194552	0.727612	0	0.974091	0.994929
LPC(16:0)	0.0310685	-4.92066	0	0.967023	0.994929
LPC(18:0)	0.168484	-2.79267	0	0.702698	0.994929
LPC(18:1)	0.0409384	-5.26526	0	0.986157	0.994929
MG(16:0)	0.108927	4.24096	0	0.836964	0.994929
MG(18:0)	0.136406	6.60941	0	0.818727	0.994929
MG(18:1)	0.145564	0.804454	0	0.778845	0.994929
PC(16:0/5:0(CHO))	-0.0300497	-6.6868	0	0.948589	0.994929
PC(16:0/9:0(CHO))	0.00701574	-4.65548	0	0.987808	0.994929
PC(16:0/9:0(COOH))	0.111846	-6.60008	0	0.797203	0.994929
PC(34:1)	0.15935	-0.0592263	0	0.814063	0.994929
PC(36:1)	0.0763508	-2.51957	0	0.923791	0.994929
PC(36:2)	0.0810886	-2.42475	0	0.959482	0.994929
PC(36:4)	0.37267	-1.14395	0.773402	0.222596	0.994929
PC(38:4)	0.211307	-2.566	0	0.679452	0.994929
PC(38:6)	0.148835	-3.72299	0	0.735551	0.994929
PC(40:5)	-0.158859	-7.05706	0	0.759857	0.994929
PC(40:6)	0.122662	-5.07987	0	0.784618	0.994929
PE(36:2)	-0.0621176	-0.887413	0	0.927232	0.994929
PE(38:4)	0.222644	0.478889	0	0.593053	0.994929
PE(40:6)	0.0531184	0.587682	0	0.905231	0.994929
SM(d18:1/16:0)	0.0855525	-2.08074	0	0.883343	0.994929
SM(d18:1/18:0)	-0.105458	-2.69099	0	0.892679	0.994929
SM(d18:1/24:0)	0.0886116	-4.6353	0	0.862334	0.994929
SM(d18:1/24:1)	0.1755	-3.24264	0	0.717543	0.994929
TG(18:0_36:2)	0.0393078	-0.110071	0	0.975142	0.994929
TG(18:1_34:2)	0.08952	1.55132	0	0.92223	0.994929
TG(18:1_34:3)	0.0522714	-1.17281	0	0.967902	0.994929
TG(20:4_34:2)	0.36633	-4.48611	0.654589	0.258949	0.994929
Cholesterol sulfate	-0.228714	0.0265848	0	0.775355	0.994929
LPE(18:0)	0.258111	-2.65198	0	0.527638	0.994929
PS(18:0_22:6)	0.106384	0.557176	0	0.835728	0.994929
Butyrylcarnitine	-0.0157667	-9.63346	0	0.971574	0.994929
Ethanolamine	-0.170071	-6.97738	0	0.742754	0.994929
Cer(d18:1/16:0)	0.327681	-2.05349	0.360362	0.361747	0.994929
Cer(d18:1/24:1)	0.429547	-1.80003	0.679932	0.254863	0.994929
DG(18:0_20:4)	-0.155896	-3.04618	0	0.729316	0.994929
HexCer(d18:1/24:1)	-0.0266694	-2.45934	0	0.951736	0.994929
PE(38:6)	0.00568011	-0.704452	0	0.990519	0.994929
PI(18:0_20:4)	0.349304	-0.98404	0.672132	0.253242	0.994929
Glutathione	0.142055	-3.54975	0	0.755476	0.994929
Tryptophan	-0.248572	-9.13628	0	0.563522	0.994929
HexCer(d18:1/24:0)	-0.114895	-4.12947	0	0.7923	0.994929
LPC(20:4)	0.482817	-7.23591	1.2306	0.113966	0.994929
PE(34:1)	0.132686	-0.696381	0	0.76914	0.994929
PE(36:1)	-0.0134493	-0.833529	0	0.975733	0.994929
PE(38:5)	0.12866	-1.22667	0	0.766293	0.994929
PE(P-18:0/20:4)	0.408895	0.743525	0.796906	0.216228	0.994929
Valerobetaine	0.0107341	-5.14876	0	0.9837	0.994929
PE(36:4)	0.127765	-0.685612	0	0.767957	0.994929
PE(40:4)	0.0440116	-1.58484	0	0.921454	0.994929
(3-O-sulfo)GalCer(d18:1/24:0(2OH))	-0.209237	-0.69456	0	0.627814	0.994929
PE(P-18:0/22:6)	0.203999	-1.59012	0	0.625804	0.994929
PS(18:0_18:1)	0.0713472	0.393577	0	0.886289	0.994929
5'-Methylthioadenosine	0.596833	-6.87472	1.07449	0.150162	0.994929
Inosine	-0.851514	-6.3095	-1.76517	0.0447784	0.994929
HexCer(d18:1/18:0)	-0.0273793	-4.35367	0	0.95197	0.994929
HexCer(d18:1/22:0)	0.0855921	-3.47586	0	0.844918	0.994929
LPC(22:6)	0.255193	-8.87302	0	0.539841	0.994929
PC(O-16:0/2:0)	0.218714	-8.2069	0	0.629827	0.994929
PE(40:7)	-0.31625	-1.65836	-0.244475	0.410347	0.994929
(3-O-sulfo)GalCer(d18:1/24:1(2OH))	-0.444859	-0.42377	-0.919354	0.183082	0.994929
(3-O-sulfo)GalCer(d18:1/24:1)	-0.272879	1.56801	-0.0254188	0.578095	0.994929
PE(O-18:0/20:4)	0.180783	-1.93238	0	0.669865	0.994929
PE(P-16:0/20:4)	0.0549488	1.00441	0	0.904053	0.994929
PE(P-16:0/22:4)	0.353505	0.515496	0.426721	0.339599	0.994929
PE(P-16:0/22:6)	0.398788	-1.48228	0.652803	0.261002	0.994929
PE(P-18:0/18:1)	-0.124979	0.199233	0	0.776721	0.994929
PE(P-18:1/20:4)	-0.0804007	0.579109	0	0.868341	0.994929
PE(P-18:1/22:6)	0.0537594	-2.61779	0	0.91556	0.994929
PG(16:0_18:1)	-0.0931743	-5.03425	0	0.835423	0.994929
PI(16:0_18:1)	0.284686	-4.51699	0.0853588	0.4856	0.994929
PI(16:0_20:4)	0.190559	-2.17098	0	0.653208	0.994929
PS(16:0_18:1)	-0.0692	-2.02076	0	0.875694	0.994929
PS(18:0_20:4)	0.0530219	0.288532	0	0.910243	0.994929
PS(18:1/18:1)	-0.180794	-1.56534	0	0.673233	0.994929
Thiamine	-1.00778	-10.5334	-2.64419	0.00640949	0.955014
(3-O-sulfo)GalCer(d18:1/24:0)	-0.253598	-0.454458	0	0.547537	0.994929
Oleic acid	0.212927	0.0686962	0	0.641527	0.994929
Palmitic acid	0.139084	3.59397	0	0.751108	0.994929
PI(18:1/18:1)	0.814012	-4.36866	2.11098	0.0215961	0.994929
Hydroxyisovaleroyl carnitine	-0.422874	-8.99319	-0.688364	0.251141	0.994929
DG(16:0_20:4)	-0.079432	-3.43745	0	0.858441	0.994929
BMP(18:1/18:1)	0.332282	-3.19088	0.259291	0.415156	0.994929
BMP(22:6/22:6)	0.252152	-4.33945	0	0.540102	0.994929
PI(18:0_18:1)	-0.622977	-4.80757	-1.36575	0.0919564	0.994929
PS(16:0_22:6)	0.325745	-4.00527	0.198731	0.457658	0.994929
(3-O-sulfo)GalCer(d18:1/18:0)	-0.0815306	-1.45544	0	0.852655	0.994929
GM3(d36:1)	0.162491	-2.10473	0	0.71278	0.994929
PA(16:0_18:1)	-0.411823	-2.8536	-0.636144	0.268202	0.994929
PE(O-16:0/20:4)	0.348789	-1.62726	0.39688	0.351119	0.994929
Adenosine monophosphate	-0.190181	-6.76423	0	0.768331	0.994929
(3-O-sulfo)GalCer(d18:1/18:0(2OH)	0.1344	-1.82424	0	0.761257	0.994929
BMP(20:4/20:4)	0.500413	-3.30952	0.828204	0.213017	0.994929
PS(16:0_20:4)	0.17506	-3.21558	0	0.681549	0.994929
LPI(18:0)	0.187634	-4.9716	0	0.665773	0.994929
PE(O-16:0/22:6)	-0.310238	-3.82129	-0.141888	0.49145	0.994929
PG(18:0_18:1)	0.287985	-7.18296	0.0908072	0.490972	0.994929
PA(18:1/18:1)	-0.578942	-3.84828	-1.07071	0.150098	0.994929
PE(O-18:0/22:6)	0.319871	-3.64254	0.188539	0.457007	0.994929
PI(18:0_22:6)	-0.149223	-5.08245	0	0.745687	0.994929
PI(20:4/20:4)	0.652739	-5.59174	1.11799	0.142709	0.994929
Hydroxybutyrylcarnitine	0.400768	-9.42813	0.503197	0.31985	0.994929
N6,N6,N6-Trimethyllysine	-0.12214	-10.2944	0	0.803885	0.994929

## Sheet: stats_MidTREM2_4D9vsISO
	logFC	AveExpr	t	P.Value	adj.P.Val
FDG-MP	0.353543	-7.22607	0.832416	0.205749	0.356472
Sum of Citric acid and Isocitric acid	-0.203522	-0.713357	0	0.703452	0.866235
Glucose 6-phosphate	0.279414	-2.06328	0.0973229	0.463033	0.657066
Lactic acid	-0.0768258	-1.26912	0	0.874994	0.980575
Ribose 5-phosphate	-0.315544	-3.75246	-0.219743	0.424511	0.620119
Succinic acid	0.30729	2.61214	0.10796	0.544381	0.737389
8-Hydroxyguanosine	0.346771	-3.3358	0.293803	0.405616	0.604368
Acetylcarnitine	0.547235	-8.89738	1.41975	0.0829874	0.174157
Adenosine	-0.0296819	-5.8666	0	0.946252	0.99603
Alanine	-0.508711	-4.04195	-0.924936	0.184425	0.327135
Arabitol	-0.0663928	-5.7724	0	0.958571	0.998232
Arginine	0.0883148	-5.84591	0	0.839922	0.970142
Asymmetric dimethylarginine	0.277473	-0.563284	0.0504182	0.514302	0.716178
Carnitine	0.55083	-6.83659	1.4653	0.0765744	0.165356
Choline	0.608454	-6.9209	0.823108	0.231469	0.391919
Creatine	0.795941	0.24649	2.7992	0.0043692	0.0138513
Creatinine	1.05119	-1.28124	1.57374	0.0695276	0.152347
Cysteinylglycine	0.0049927	-5.89683	0	0.996148	0.998232
Dimethylethanolamine	1.21072	-1.18616	1.92038	0.0347602	0.0877843
Glucose	-0.431881	-1.7937	-1.01584	0.158877	0.292256
Glutamic acid	0.341368	-0.803066	0.460253	0.324889	0.514984
Glutamine	-0.0118942	5.66353	0	0.989147	0.998232
Glycerophosphocholine	1.12025	5.72149	4.59941	3.3731e-05	0.000193304
Histidine	-0.520424	-5.83773	-0.668504	0.279626	0.452156
Homocysteine	0.0427805	-3.15795	0	0.993268	0.998232
Homoserine	0.489203	-0.689732	0.752069	0.237771	0.394601
Imidazoleacetic acid	0.10262	-1.44591	0	0.897842	0.980575
Kynurenic acid	0.207477	-5.82296	0	0.658864	0.845445
Mannose	-0.32825	-2.9685	-0.433535	0.334022	0.523888
Niacinamide	0.159151	-10.0182	0	0.718075	0.876994
Phenylalanine	0.0363648	-6.32853	0	0.936555	0.99603
Proline	0.468484	-3.89992	0.741678	0.23835	0.394601
Propionylcarnitine	0.842825	-7.69106	2.03063	0.025731	0.0672618
Pyridoxamine	-0.187649	-3.00153	0	0.663873	0.845445
Pyroglutamic acid	0.409951	-1.25287	0.245432	0.538636	0.737006
Serine	0.537994	-0.159167	0.673463	0.282218	0.452156
Sucrose	-0.0423746	-3.37043	0	0.939274	0.99603
Taurine	-0.247355	2.73444	0	0.539152	0.737006
Threonine	-0.156991	-2.00648	0	0.744753	0.894905
Trimethylamine-N-oxide	-0.0263148	-3.3277	0	0.998232	0.998232
Xanthine	0.209596	-4.61865	0	0.621403	0.810102
Cer(d18:1/18:0)	1.41364	-1.02308	4.30876	7.71447e-05	0.000383152
Cer(d18:1/24:0)	0.624013	-2.34492	1.21778	0.118942	0.224334
DG(16:0_18:1)	0.0668957	-0.78201	0	0.908141	0.980575
DG(18:0_22:6)	0.186874	-1.98571	0	0.847837	0.971752
DG(18:1/18:1)	0.193492	0.727612	0	0.67125	0.847595
LPC(16:0)	0.3067	-4.92066	0.313299	0.37821	0.575033
LPC(18:0)	-0.181143	-2.79267	0	0.678884	0.850032
LPC(18:1)	0.243919	-5.26526	0	0.577497	0.775198
MG(16:0)	-0.213332	4.24096	0	0.622771	0.810102
MG(18:0)	-0.0962279	6.60941	0	0.891331	0.980575
MG(18:1)	-0.0910292	0.804454	0	0.879718	0.980575
PC(16:0/5:0(CHO))	0.849404	-6.6868	1.75362	0.0458234	0.107509
PC(16:0/9:0(CHO))	1.08739	-4.65548	2.56769	0.00774253	0.0226203
PC(16:0/9:0(COOH))	0.13131	-6.60008	0	0.76157	0.898397
PC(34:1)	1.26627	-0.0592263	8.93149	2.07371e-10	1.54491e-08
PC(36:1)	1.29316	-2.51957	7.9566	2.62792e-09	9.789e-08
PC(36:2)	0.942683	-2.42475	6.82958	5.71143e-08	1.41834e-06
PC(36:4)	1.18888	-1.14395	6.66649	9.01741e-08	1.91942e-06
PC(38:4)	1.27491	-2.566	9.39501	6.47398e-11	9.64623e-09
PC(38:6)	1.40907	-3.72299	5.67897	1.53304e-06	1.90353e-05
PC(40:5)	0.899596	-7.05706	4.37589	6.2822e-05	0.000334303
PC(40:6)	1.47661	-5.07987	5.9855	6.39144e-07	1.19041e-05
PE(36:2)	1.01835	-0.887413	5.27535	4.77467e-06	4.18486e-05
PE(38:4)	1.30504	0.478889	5.83956	9.62295e-07	1.47734e-05
PE(40:6)	1.42818	0.587682	5.15006	6.9881e-06	5.54301e-05
SM(d18:1/16:0)	0.228034	-2.08074	0	0.590814	0.785994
SM(d18:1/18:0)	1.2964	-2.69099	8.35781	9.10646e-10	4.52288e-08
SM(d18:1/24:0)	0.433139	-4.6353	0.422212	0.384864	0.57924
SM(d18:1/24:1)	0.868083	-3.24264	4.02485	0.000168752	0.000785753
TG(18:0_36:2)	-0.0117758	-0.110071	0	0.993459	0.998232
TG(18:1_34:2)	0.103174	1.55132	0	0.908184	0.980575
TG(18:1_34:3)	0.0272552	-1.17281	0	0.985721	0.998232
TG(20:4_34:2)	0.0405421	-4.48611	0	0.949237	0.99603
Cholesterol sulfate	-0.234568	0.0265848	0	0.765748	0.898397
LPE(18:0)	0.745148	-2.65198	2.03341	0.025413	0.0672618
PS(18:0_22:6)	1.2205	0.557176	5.70664	1.3977e-06	1.89325e-05
Butyrylcarnitine	0.585271	-9.63346	1.33574	0.0963631	0.194028
Ethanolamine	-0.197814	-6.97738	0	0.698889	0.866235
Cer(d18:1/16:0)	0.894747	-2.05349	3.59435	0.000554828	0.00229637
Cer(d18:1/24:1)	0.888552	-1.80003	2.60713	0.00697542	0.0207868
DG(18:0_20:4)	0.302069	-3.04618	0.125482	0.489955	0.68871
HexCer(d18:1/24:1)	1.52867	-2.45934	5.0428	9.51668e-06	7.08993e-05
PE(38:6)	1.34071	-0.704452	5.45661	2.89807e-06	3.08437e-05
PI(18:0_20:4)	1.13393	-0.98404	6.92583	4.36741e-08	1.30149e-06
Glutathione	0.772494	-3.54975	1.58883	0.0625868	0.141294
Tryptophan	-0.059656	-9.13628	0	0.892653	0.980575
HexCer(d18:1/24:0)	1.56751	-4.12947	5.63778	1.72665e-06	1.97901e-05
LPC(20:4)	0.726451	-7.23591	2.64851	0.00629793	0.0191509
PE(34:1)	1.29711	-0.696381	5.30202	4.51476e-06	4.18486e-05
PE(36:1)	1.44283	-0.833529	4.85858	1.61232e-05	0.00010445
PE(38:5)	0.959521	-1.22667	2.86812	0.00369187	0.0122242
PE(P-18:0/20:4)	1.16313	0.743525	5.01952	1.01056e-05	7.17017e-05
Valerobetaine	1.39807	-5.14876	2.69281	0.00587735	0.0182443
PE(36:4)	0.849351	-0.685612	2.42596	0.0106727	0.0300044
PE(40:4)	1.38641	-1.58484	4.94137	1.27117e-05	8.60931e-05
(3-O-sulfo)GalCer(d18:1/24:0(2OH))	0.968691	-0.69456	2.53328	0.00834219	0.0239036
PE(P-18:0/22:6)	1.27975	-1.59012	4.70537	2.4953e-05	0.00014872
PS(18:0_18:1)	1.24527	0.393577	5.42882	3.12103e-06	3.10023e-05
5'-Methylthioadenosine	0.674547	-6.87472	1.35209	0.0952155	0.194028
Inosine	0.0595543	-6.3095	0	0.896558	0.980575
HexCer(d18:1/18:0)	1.11244	-4.35367	3.92314	0.000226186	0.000991227
HexCer(d18:1/22:0)	1.32508	-3.47586	4.31096	7.65658e-05	0.000383152
LPC(22:6)	0.475054	-8.87302	0.829483	0.210093	0.359815
PC(O-16:0/2:0)	0.826768	-8.2069	1.7479	0.0461782	0.107509
PE(40:7)	1.36043	-1.65836	5.14593	7.06827e-06	5.54301e-05
(3-O-sulfo)GalCer(d18:1/24:1(2OH))	1.13796	-0.42377	4.51551	4.28253e-05	0.000236332
(3-O-sulfo)GalCer(d18:1/24:1)	1.04226	1.56801	2.05371	0.0250993	0.0672618
PE(O-18:0/20:4)	0.980601	-1.93238	3.07469	0.00219001	0.00758865
PE(P-16:0/20:4)	0.988182	1.00441	3.42101	0.000885349	0.00321749
PE(P-16:0/22:4)	0.985394	0.515496	3.47774	0.000760912	0.00298358
PE(P-16:0/22:6)	1.1239	-1.48228	4.22541	9.72681e-05	0.000467514
PE(P-18:0/18:1)	1.6221	0.199233	4.77447	2.05691e-05	0.0001277
PE(P-18:1/20:4)	0.919259	0.579109	3.52853	0.000663735	0.00267288
PE(P-18:1/22:6)	0.887419	-2.61779	3.46678	0.000781925	0.00298735
PG(16:0_18:1)	1.11208	-5.03425	3.98474	0.000190655	0.000860835
PI(16:0_18:1)	0.990253	-4.51699	2.92635	0.00319301	0.0108127
PI(16:0_20:4)	1.01886	-2.17098	3.67987	0.000440941	0.00187715
PS(16:0_18:1)	0.633911	-2.02076	1.60305	0.0597877	0.137052
PS(18:0_20:4)	0.948953	0.288532	3.44016	0.000841055	0.00313293
PS(18:1/18:1)	0.832123	-1.56534	2.8158	0.00419516	0.0135887
Thiamine	-0.132245	-10.5334	0	0.761586	0.898397
(3-O-sulfo)GalCer(d18:1/24:0)	1.8225	-0.454458	5.83267	9.91502e-07	1.47734e-05
Oleic acid	-0.221218	0.0686962	0	0.625247	0.810102
Palmitic acid	-0.144473	3.59397	0	0.74217	0.894905
PI(18:1/18:1)	0.727259	-4.36866	1.81545	0.0398279	0.098364
Hydroxyisovaleroyl carnitine	0.970581	-8.99319	3.11025	0.00199844	0.00708971
DG(16:0_20:4)	0.555041	-3.43745	1.00105	0.166584	0.302696
BMP(18:1/18:1)	0.640902	-3.19088	1.44421	0.0801631	0.170633
BMP(22:6/22:6)	0.798347	-4.33945	2.21182	0.0173012	0.0477385
PI(18:0_18:1)	0.600634	-4.80757	1.30751	0.101408	0.200003
PS(16:0_22:6)	0.539972	-4.00527	0.895801	0.195749	0.343136
(3-O-sulfo)GalCer(d18:1/18:0)	0.582729	-1.45544	1.33752	0.0960357	0.194028
GM3(d36:1)	0.341729	-2.10473	0.26895	0.418466	0.617341
PA(16:0_18:1)	0.662203	-2.8536	1.742	0.0458746	0.107509
PE(O-16:0/20:4)	0.668383	-1.62726	1.91485	0.0324473	0.083356
Adenosine monophosphate	-0.57481	-6.76423	-0.553309	0.365576	0.567405
(3-O-sulfo)GalCer(d18:1/18:0(2OH)	0.113318	-1.82424	0	0.797398	0.928221
BMP(20:4/20:4)	0.620568	-3.30952	1.27326	0.10801	0.209006
PS(16:0_20:4)	0.649703	-3.21558	1.55411	0.0656079	0.145904
LPI(18:0)	-0.771129	-4.9716	-1.81202	0.0402698	0.098364
PE(O-16:0/22:6)	0.493264	-3.82129	0.70638	0.256146	0.419404
PG(18:0_18:1)	0.311711	-7.18296	0.180824	0.449222	0.649845
PA(18:1/18:1)	0.369074	-3.84828	0.366847	0.376325	0.575033
PE(O-18:0/22:6)	0.554832	-3.64254	0.988013	0.170097	0.305355
PI(18:0_22:6)	0.281807	-5.08245	0.104032	0.461421	0.657066
PI(20:4/20:4)	0.713789	-5.59174	1.31992	0.102015	0.200003
Hydroxybutyrylcarnitine	0.58154	-9.42813	1.18774	0.12378	0.230541
N6,N6,N6-Trimethyllysine	-0.731143	-10.2944	-1.24216	0.118204	0.224334

## Sheet: stats_HighTREM2_4D9vsISO
	logFC	AveExpr	t	P.Value	adj.P.Val
FDG-MP	-0.208894	-7.22607	0	0.695391	0.842385
Sum of Citric acid and Isocitric acid	-1.19771	-0.713357	-2.18455	0.0192032	0.0608781
Glucose 6-phosphate	-0.0938689	-2.06328	0	0.865043	0.940813
Lactic acid	-1.02826	-1.26912	-2.0954	0.022848	0.0707296
Ribose 5-phosphate	0.414571	-3.75246	0.657502	0.260931	0.436839
Succinic acid	0.277651	2.61214	0.0369686	0.576016	0.739883
8-Hydroxyguanosine	-0.766241	-3.3358	-1.83058	0.0387641	0.109935
Acetylcarnitine	-0.17498	-8.89738	0	0.689442	0.842024
Adenosine	-0.259242	-5.8666	0	0.529346	0.737126
Alanine	0.0924237	-4.04195	0	0.832411	0.925592
Arabitol	0.123419	-5.7724	0	0.897715	0.962299
Arginine	-0.855877	-5.84591	-2.3512	0.012677	0.0449731
Asymmetric dimethylarginine	-0.692556	-0.563284	-1.5551	0.0658326	0.154906
Carnitine	-0.705203	-6.83659	-2.33417	0.0131277	0.0454891
Choline	0.1369	-6.9209	0	0.786673	0.91568
Creatine	-0.383645	0.24649	-0.656854	0.258736	0.436839
Creatinine	-1.85403	-1.28124	-3.29377	0.00130062	0.00842575
Cysteinylglycine	-0.330205	-5.89683	-0.551341	0.292677	0.474009
Dimethylethanolamine	-0.947711	-1.18616	-1.43851	0.0882376	0.190542
Glucose	0.535663	-1.7937	1.70062	0.0495042	0.127175
Glutamic acid	-0.105755	-0.803066	0	0.843258	0.930707
Glutamine	0.243219	5.66353	0	0.560577	0.739883
Glycerophosphocholine	-0.83546	5.72149	-3.18445	0.00164769	0.00982025
Histidine	-1.03841	-5.83773	-2.08798	0.0232601	0.0707296
Homocysteine	0.128627	-3.15795	0	0.944131	0.976913
Homoserine	-0.400734	-0.689732	-0.474744	0.33369	0.511244
Imidazoleacetic acid	-0.180749	-1.44591	0	0.749494	0.900602
Kynurenic acid	-0.440629	-5.82296	-0.519256	0.327705	0.508625
Mannose	0.339989	-2.9685	0.530407	0.299907	0.475385
Niacinamide	-0.463934	-10.0182	-0.701938	0.252133	0.436839
Phenylalanine	-0.541711	-6.32853	-1.32832	0.0971714	0.206836
Proline	-0.757978	-3.89992	-1.85254	0.0370428	0.108223
Propionylcarnitine	-0.509808	-7.69106	-0.896108	0.19284	0.373157
Pyridoxamine	0.0265603	-3.00153	0	0.951936	0.978196
Pyroglutamic acid	-0.479794	-1.25287	-0.375439	0.45882	0.657348
Serine	-0.116554	-0.159167	0	0.815044	0.925592
Sucrose	-1.03322	-3.37043	-1.70003	0.0533139	0.132396
Taurine	0.134084	2.73444	0	0.79277	0.91568
Threonine	-0.569551	-2.00648	-0.856063	0.21265	0.401075
Trimethylamine-N-oxide	0.0253264	-3.3277	0	0.998723	0.998723
Xanthine	-0.434093	-4.61865	-0.669196	0.25937	0.436839
Cer(d18:1/18:0)	-0.689273	-1.02308	-1.65494	0.0544323	0.132958
Cer(d18:1/24:0)	-0.248593	-2.34492	0	0.56163	0.739883
DG(16:0_18:1)	-0.0489107	-0.78201	0	0.937619	0.976913
DG(18:0_22:6)	-1.58211	-1.98571	-1.476	0.0987152	0.207163
DG(18:1/18:1)	-0.194769	0.727612	0	0.673128	0.831309
LPC(16:0)	-0.628818	-4.92066	-2.72112	0.00527066	0.0218147
LPC(18:0)	0.268214	-2.79267	0.028456	0.491986	0.698151
LPC(18:1)	-0.263201	-5.26526	-0.0017766	0.499299	0.701844
MG(16:0)	-0.00778569	4.24096	0	0.990304	0.996995
MG(18:0)	0.120164	6.60941	0	0.860475	0.940813
MG(18:1)	0.0214411	0.804454	0	0.975913	0.989191
PC(16:0/5:0(CHO))	-1.13667	-6.6868	-2.70891	0.0055159	0.0221879
PC(16:0/9:0(CHO))	-1.53691	-4.65548	-4.11393	0.000133926	0.00124719
PC(16:0/9:0(COOH))	-0.960712	-6.60008	-2.81821	0.00417962	0.0188716
PC(34:1)	-0.813737	-0.0592263	-5.08325	8.29941e-06	0.000412204
PC(36:1)	-1.06276	-2.51957	-6.40444	1.88737e-07	1.40609e-05
PC(36:2)	-0.547617	-2.42475	-2.96496	0.00287757	0.0153128
PC(36:4)	-0.585796	-1.14395	-2.4096	0.011025	0.0400665
PC(38:4)	-0.719548	-2.566	-4.39467	5.95602e-05	0.00113529
PC(38:6)	-0.826269	-3.72299	-2.89378	0.00345596	0.0170297
PC(40:5)	-0.504943	-7.05706	-1.72417	0.0472848	0.125811
PC(40:6)	-0.914439	-5.07987	-3.3311	0.00112301	0.00760586
PE(36:2)	-0.862144	-0.887413	-4.33843	6.98572e-05	0.00113529
PE(38:4)	-1.0083	0.478889	-4.33031	7.21356e-05	0.00113529
PE(40:6)	-1.18012	0.587682	-4.20284	0.000103679	0.00118832
SM(d18:1/16:0)	-0.216606	-2.08074	0	0.623175	0.780278
SM(d18:1/18:0)	-1.05907	-2.69099	-6.67534	8.79568e-08	1.31056e-05
SM(d18:1/24:0)	-1.38761	-4.6353	-2.89403	0.00354309	0.0170297
SM(d18:1/24:1)	-0.875413	-3.24264	-4.22358	9.66347e-05	0.00118832
TG(18:0_36:2)	0.1139	-0.110071	0	0.908246	0.966633
TG(18:1_34:2)	0.094957	1.55132	0	0.92581	0.971449
TG(18:1_34:3)	0.178539	-1.17281	0	0.781129	0.91568
TG(20:4_34:2)	-0.0849122	-4.48611	0	0.892492	0.962299
Cholesterol sulfate	-0.610027	0.0265848	-0.492685	0.425058	0.620918
LPE(18:0)	-0.770742	-2.65198	-2.22019	0.0169664	0.0549565
PS(18:0_22:6)	-0.807885	0.557176	-3.36693	0.00101811	0.0075849
Butyrylcarnitine	-0.433381	-9.63346	-0.73212	0.237487	0.431531
Ethanolamine	0.274184	-6.97738	0.0279691	0.582705	0.742077
Cer(d18:1/16:0)	-0.115969	-2.05349	0	0.820204	0.925592
Cer(d18:1/24:1)	-0.586159	-1.80003	-1.39636	0.0867144	0.190006
DG(18:0_20:4)	-0.248314	-3.04618	0	0.568572	0.739883
HexCer(d18:1/24:1)	-1.2667	-2.45934	-4.14623	0.00012164	0.00124719
PE(38:6)	-0.863488	-0.704452	-3.15223	0.00179138	0.010266
PI(18:0_20:4)	-0.853297	-0.98404	-4.86688	1.54576e-05	0.000542833
Glutathione	0.0434076	-3.54975	0	0.923252	0.971449
Tryptophan	-0.124785	-9.13628	0	0.774748	0.91568
HexCer(d18:1/24:0)	-1.18282	-4.12947	-4.12156	0.000130231	0.00124719
LPC(20:4)	-0.446498	-7.23591	-1.08713	0.142775	0.285354
PE(34:1)	-0.925795	-0.696381	-3.52329	0.000673172	0.00527909
PE(36:1)	-1.11259	-0.833529	-3.6274	0.000508989	0.0042133
PE(38:5)	-0.68807	-1.22667	-1.81473	0.0397794	0.109935
PE(P-18:0/20:4)	-0.772332	0.743525	-2.94475	0.00303752	0.0156065
Valerobetaine	-0.568072	-5.14876	-0.750329	0.254101	0.436839
PE(36:4)	-0.623224	-0.685612	-1.5452	0.066537	0.154906
PE(40:4)	-0.761683	-1.58484	-2.27414	0.0150421	0.0509382
(3-O-sulfo)GalCer(d18:1/24:0(2OH))	-0.987132	-0.69456	-2.69519	0.00565867	0.0221879
PE(P-18:0/22:6)	-0.840768	-1.59012	-2.7722	0.00467113	0.0198857
PS(18:0_18:1)	-1.10308	0.393577	-4.81389	1.82159e-05	0.000542833
5'-Methylthioadenosine	-0.35443	-6.87472	-0.311351	0.400625	0.591022
Inosine	-0.811228	-6.3095	-1.74019	0.0467819	0.125811
HexCer(d18:1/18:0)	-0.959729	-4.35367	-3.33628	0.00110811	0.00760586
HexCer(d18:1/22:0)	-1.28713	-3.47586	-4.30996	7.67463e-05	0.00113529
LPC(22:6)	-0.413388	-8.87302	-0.609884	0.278194	0.456326
PC(O-16:0/2:0)	-0.799061	-8.2069	-1.72318	0.0483085	0.12628
PE(40:7)	-1.01969	-1.65836	-3.67876	0.000442278	0.00387644
(3-O-sulfo)GalCer(d18:1/24:1(2OH))	-1.09128	-0.42377	-4.43196	5.42761e-05	0.00113529
(3-O-sulfo)GalCer(d18:1/24:1)	-0.807061	1.56801	-1.48662	0.0768069	0.173397
PE(O-18:0/20:4)	-0.671237	-1.93238	-1.81349	0.0398423	0.109935
PE(P-16:0/20:4)	-0.509234	1.00441	-1.20425	0.11914	0.243175
PE(P-16:0/22:4)	-0.675705	0.515496	-2.05991	0.0239684	0.0714259
PE(P-16:0/22:6)	-0.808228	-1.48228	-2.77452	0.00464298	0.0198857
PE(P-18:0/18:1)	-1.14409	0.199233	-3.20913	0.00155243	0.00963801
PE(P-18:1/20:4)	-0.772656	0.579109	-2.84113	0.00393854	0.0183388
PE(P-18:1/22:6)	-1.00602	-2.61779	-4.27715	8.3813e-05	0.00113529
PG(16:0_18:1)	-0.776102	-5.03425	-2.49656	0.00904058	0.0336762
PI(16:0_18:1)	-0.609824	-4.51699	-1.44687	0.0794721	0.176736
PI(16:0_20:4)	-0.563293	-2.17098	-1.51569	0.0699764	0.160407
PS(16:0_18:1)	-0.334508	-2.02076	-0.320306	0.381313	0.568156
PS(18:0_20:4)	-0.586905	0.288532	-1.68415	0.0511535	0.129184
PS(18:1/18:1)	-0.509035	-1.56534	-1.262	0.108382	0.224291
Thiamine	-0.946801	-10.5334	-2.56921	0.00765187	0.0292341
(3-O-sulfo)GalCer(d18:1/24:0)	-1.0502	-0.454458	-3.05253	0.00232144	0.0128109
Oleic acid	-0.483066	0.0686962	-0.695661	0.258316	0.436839
Palmitic acid	-0.349985	3.59397	-0.427037	0.338724	0.511244
PI(18:1/18:1)	-0.465663	-4.36866	-0.821598	0.211754	0.401075
Hydroxyisovaleroyl carnitine	-0.365746	-8.99319	-0.468126	0.325188	0.508625
DG(16:0_20:4)	0.22226	-3.43745	0	0.604395	0.763176
BMP(18:1/18:1)	-0.53605	-3.19088	-1.08188	0.14555	0.285354
BMP(22:6/22:6)	-0.625934	-4.33945	-1.55464	0.0653999	0.154906
PI(18:0_18:1)	-0.243741	-4.80757	0	0.555866	0.739883
PS(16:0_22:6)	-0.319108	-4.00527	-0.188059	0.456015	0.657348
(3-O-sulfo)GalCer(d18:1/18:0)	-0.416053	-1.45544	-0.663762	0.258906	0.436839
GM3(d36:1)	0.489702	-2.10473	0.803191	0.220011	0.40977
PA(16:0_18:1)	-0.395978	-2.8536	-0.601537	0.278696	0.456326
PE(O-16:0/20:4)	-0.121314	-1.62726	0	0.788207	0.91568
Adenosine monophosphate	0.131962	-6.76423	0	0.830895	0.925592
(3-O-sulfo)GalCer(d18:1/18:0(2OH)	-0.240618	-1.82424	0	0.572684	0.739883
BMP(20:4/20:4)	-0.474309	-3.30952	-0.7801	0.225891	0.415528
PS(16:0_20:4)	-0.395351	-3.21558	-0.551389	0.297664	0.475385
LPI(18:0)	0.180124	-4.9716	0	0.67509	0.831309
PE(O-16:0/22:6)	-0.0194599	-3.82129	0	0.965731	0.985575
PG(18:0_18:1)	-0.248848	-7.18296	0	0.550431	0.739883
PA(18:1/18:1)	-0.0990685	-3.84828	0	0.821437	0.925592
PE(O-18:0/22:6)	-0.249082	-3.64254	0	0.560348	0.739883
PI(18:0_22:6)	0.336053	-5.08245	0.41955	0.339686	0.511244
PI(20:4/20:4)	-0.626188	-5.59174	-1.10256	0.144919	0.285354
Hydroxybutyrylcarnitine	-0.248479	-9.42813	0	0.550712	0.739883
N6,N6,N6-Trimethyllysine	-1.08754	-10.2944	-2.26844	0.0156063	0.0516742
