# Supplementary material for: TREM2 expression level is critical for microglial state, metabolic capacity and efficacy of TREM2 agonism
Source: Nat Commun. 2026 Jan 24;17:2002. doi: 10.1038/s41467-026-68706-8 (PMC12936096; doi:10.1038/s41467-026-68706-8)
Supplement: Supplementary file 8 — Source Data [file 41467_2026_68706_MOESM8_ESM.xlsx]

## Sheet: Figure 1D
	CST, 76765	higher MW Trem2				mean	SD %
		72	4.05843e+06	4.65251e+06	4.39547e+06	4.3688e+06	6.8197
		96	1.25986e+06	1.28311e+06	1.29832e+06	1.28043e+06	1.51271
		120	632040	582847	640909	618599	5.05623
		144	443958	321934	253966	339953	28.3184
						Mean	SD
		72	0.928956	1.06494	1.0061	1	0.068197
		96	0.288376	0.293699	0.297179	0.293085	0.00443351
		120	0.144671	0.133411	0.146701	0.141595	0.00715934
		144	0.10162	0.0736892	0.0581318	0.0778137	0.0220356
	Origene, TA150072	total mKate				Mean	SD
		72	1.40726e+07	1.11572e+07	1.33189e+07	1.28496e+07	1.5133e+06
		96	6.99483e+06	5.94501e+06	6.3611e+06	6.43364e+06	528657
		120	4.71674e+06	2.67187e+06	3.45993e+06	3.61618e+06	1.03135e+06
		144	2.34784e+06	3.64193e+06	4.39621e+06	3.46199e+06	1.03597e+06
						Mean	SD
		72	1.09518	0.868295	1.03652	1	0.117771
		96	0.544362	0.462661	0.495043	0.500689	0.0411419
		120	0.367074	0.207935	0.269264	0.281424	0.0802633
		144	0.182717	0.283428	0.342128	0.269424	0.080623

## Sheet: Figure 1I
	Mouse sex	50 μm		25 μm		20 μm		15 μm		10 μm		5 μm
	Male	0.298047	0.132795	0.611416	0.265015	0.743942	0.327794	0.919423	0.418593	1.14548	0.550625	1.3984	0.738787
	Female	0.125581	0.103436	0.256449	0.242186	0.321693	0.305168	0.426151	0.393492	0.568461	0.510709	0.740393	0.693326
	Female	0.160035	0.124598	0.32002	0.273732	0.398851	0.340252	0.504162	0.43376	0.663793	0.563799	0.880485	0.714561
	Female	0.27806	0.140731	0.580366	0.331013	0.736471	0.419407	0.970388	0.550272	1.17558	0.747516	1.06356	0.888852
	Male	0.159193	0.143898	0.36855	0.340762	0.475439	0.420957	0.628167	0.519667	0.731514	0.623585	0.776255	0.755752
	Male	0.130467	0.30718	0.349156	0.432342	0.440492	0.538419	0.520082	0.671031	0.5795	0.801255	0.749394	0.896049
	Male	0.218985	0.114196	0.415818	0.260012	0.481824	0.327141	0.520764	0.415332	0.632596	0.523124	0.796376	0.642953

## Sheet: Figure 2B
	id	value	condition	sex
	13060	21537.6	low_healthy	male
	13061	41909.6	mid_healthy	male
	13062	23572.8	low_healthy	male
	13063	40074.5	mid_healthy	male
	13064	24822.9	low_healthy	male
	13065	36350.9	mid_healthy	male
	13066	17176.6	low_healthy	female
	13067	44017.1	mid_healthy	female
	13068	26973.6	low_healthy	female
	13069	41025.7	mid_healthy	female
	13070	40072.1	low_disease	male
	13071	67264.3	mid_disease	male
	13073	24439	low_disease	male
	13074	60881.2	mid_disease	male
	13075	108353	high_disease	male
	13076	45021.2	low_disease	male
	13077	89087.4	mid_disease	male
	13078	131656	high_disease	male
	13079	35547.9	low_disease	female
	13081	122457	high_disease	female
	13082	40986.8	low_disease	female
	13083	78420.3	mid_disease	female
	13084	167645	high_disease	female

## Sheet: Figure 2D
	id	value	condition	sex
	13060	-0.4448	low_healthy	male
	13061	-0.293724	mid_healthy	male
	13062	-0.556922	low_healthy	male
	13063	-0.242119	mid_healthy	male
	13064	-0.538692	low_healthy	male
	13065	-0.420969	mid_healthy	male
	13066	-0.634173	low_healthy	female
	13067	-0.240981	mid_healthy	female
	13068	-0.501761	low_healthy	female
	13069	-0.0859132	mid_healthy	female
	13070	-0.259726	low_disease	male
	13071	0.418811	mid_disease	male
	13073	-0.348867	low_disease	male
	13074	0.147261	mid_disease	male
	13075	0.541402	high_disease	male
	13076	0.142278	low_disease	male
	13077	0.447528	mid_disease	male
	13078	0.616008	high_disease	male
	13079	-0.266314	low_disease	female
	13081	0.632347	high_disease	female
	13082	0.0945472	low_disease	female
	13083	0.511272	mid_disease	female
	13084	0.675566	high_disease	female

## Sheet: Figure 3E
	Apoe					Clec7a
	id	value	condition	sex		id	value	condition	sex
	13060	213107	low_healthy	male		13060	1737.43	low_healthy	male
	13061	108485	mid_healthy	male		13061	116.054	mid_healthy	male
	13062	190069	low_healthy	male		13062	1376.5	low_healthy	male
	13063	85594.9	mid_healthy	male		13063	182.431	mid_healthy	male
	13064	242934	low_healthy	male		13064	1455.7	low_healthy	male
	13065	90136.4	mid_healthy	male		13065	276.582	mid_healthy	male
	13066	150902	low_healthy	female		13066	2164.29	low_healthy	female
	13067	103595	mid_healthy	female		13067	432.513	mid_healthy	female
	13068	231658	low_healthy	female		13068	1070.43	low_healthy	female
	13069	74289.8	mid_healthy	female		13069	242.678	mid_healthy	female
	13070	281365	low_disease	male		13070	1593.26	low_disease	male
	13071	612176	mid_disease	male		13071	6373.71	mid_disease	male
	13073	180575	low_disease	male		13073	4237.63	low_disease	male
	13074	626952	mid_disease	male		13074	5793.96	mid_disease	male
	13075	1.46748e+06	high_disease	male		13075	13781.4	high_disease	male
	13076	480463	low_disease	male		13076	3561.81	low_disease	male
	13077	1.10643e+06	mid_disease	male		13077	6514.16	mid_disease	male
	13078	1.83595e+06	high_disease	male		13078	12951.3	high_disease	male
	13079	307144	low_disease	female		13079	4699.16	low_disease	female
	13081	1.6266e+06	high_disease	female		13081	12164.6	high_disease	female
	13082	404737	low_disease	female		13082	4895.63	low_disease	female
	13083	941422	mid_disease	female		13083	8253.36	mid_disease	female
	13084	3.00094e+06	high_disease	female		13084	11611.9	high_disease	female

## Sheet: Figure 3F
	Tyrobp (Dap12)					Hcst (Dap10)					Syk					Mtor
	id	value	condition	sex		id	value	condition	sex		id	value	condition	sex		id	value	condition	sex
	13060	51213.2	low_healthy	male		13060	759.183	low_healthy	male		13060	3206.48	low_healthy	male		13060	782.506	low_healthy	male
	13061	62467.8	mid_healthy	male		13061	624.978	mid_healthy	male		13061	3438.07	mid_healthy	male		13061	776.391	mid_healthy	male
	13062	45453	low_healthy	male		13062	505.778	low_healthy	male		13062	3404.91	low_healthy	male		13062	472.549	low_healthy	male
	13063	62190.5	mid_healthy	male		13063	575.376	mid_healthy	male		13063	3423.52	mid_healthy	male		13063	720.623	mid_healthy	male
	13064	59725.2	low_healthy	male		13064	1176.32	low_healthy	male		13064	4099.43	low_healthy	male		13064	381.015	low_healthy	male
	13065	64163.7	mid_healthy	male		13065	652.688	mid_healthy	male		13065	2764.51	mid_healthy	male		13065	390.7	mid_healthy	male
	13066	46202.5	low_healthy	female		13066	713.122	low_healthy	female		13066	4085	low_healthy	female		13066	584.386	low_healthy	female
	13067	69293.8	mid_healthy	female		13067	628.819	mid_healthy	female		13067	3473.56	mid_healthy	female		13067	540.964	mid_healthy	female
	13068	55779.5	low_healthy	female		13068	804.869	low_healthy	female		13068	3739.13	low_healthy	female		13068	309.133	low_healthy	female
	13069	71499.8	mid_healthy	female		13069	717.619	mid_healthy	female		13069	2992.25	mid_healthy	female		13069	739.785	mid_healthy	female
	13070	77790.4	low_disease	male		13070	1678.27	low_disease	male		13070	3885.87	low_disease	male		13070	690.648	low_disease	male
	13071	87127.4	mid_disease	male		13071	552.707	mid_disease	male		13071	2540.35	mid_disease	male		13071	640.603	mid_disease	male
	13073	13823.7	low_disease	male		13073	139.987	low_disease	male		13073	4265.62	low_disease	male		13073	622.807	low_disease	male
	13074	144787	mid_disease	male		13074	1685.71	mid_disease	male		13074	2206.96	mid_disease	male		13074	489.799	mid_disease	male
	13075	269778	high_disease	male		13075	1964.34	high_disease	male		13075	1873.65	high_disease	male		13075	514.396	high_disease	male
	13076	92110.2	low_disease	male		13076	1132.15	low_disease	male		13076	2563.59	low_disease	male		13076	750.5	low_disease	male
	13077	162058	mid_disease	male		13077	1595.1	mid_disease	male		13077	2018.49	mid_disease	male		13077	751.98	mid_disease	male
	13078	282223	high_disease	male		13078	2776.85	high_disease	male		13078	1789.58	high_disease	male		13078	575.87	high_disease	male
	13079	74965.8	low_disease	female		13079	800.878	low_disease	female		13079	2517.98	low_disease	female		13079	364.853	low_disease	female
	13081	304091	high_disease	female		13081	2962.83	high_disease	female		13081	2004.6	high_disease	female		13081	722.553	high_disease	female
	13082	99790.4	low_disease	female		13082	1024.18	low_disease	female		13082	2560.47	low_disease	female		13082	501.392	low_disease	female
	13083	180575	mid_disease	female		13083	1534.43	mid_disease	female		13083	2220.11	mid_disease	female		13083	773.796	mid_disease	female
	13084	317356	high_disease	female		13084	2596.1	high_disease	female		13084	2233.86	high_disease	female		13084	663.015	high_disease	female

## Sheet: Figure 4B
				%ID*weight
	Mouse strain	Genotype	Sex	low	medium	high
	Trem2-mKate2.APP/PS1	Trem2-mKate2(KI/wt).APP/PS1(wt/wt)	Male	4.01787e-07	5.34112e-07	NA
	Trem2-mKate2.APP/PS1	Trem2-mKate2(KI/wt).APP/PS1(wt/wt)	Male	2.20239e-07	3.91664e-07	NA
	Trem2-mKate2.APP/PS1	Trem2-mKate2(KI/wt).APP/PS1(wt/wt)	Female	2.67296e-07	3.51805e-07	NA
	Trem2-mKate2.APP/PS1	Trem2-mKate2(KI/wt).APP/PS1(wt/wt)	Female	2.9947e-07	4.10023e-07	NA
	Trem2-mKate2.APP/PS1	Trem2-mKate2(KI/wt).APP/PS1(wt/wt)	Female	4.78927e-07	6.25971e-07	NA
	Trem2-mKate2.APP/PS1	Trem2-mKate2(KI/wt).APP/PS1(wt/wt)	Male	2.40517e-07	3.73947e-07	NA
	Trem2-mKate2.APP/PS1	Trem2-mKate2(KI/wt).APP/PS1(tg/wt)	Male	2.6736e-07	3.66007e-07	3.9808e-07
	Trem2-mKate2.APP/PS1	Trem2-mKate2(KI/wt).APP/PS1(tg/wt)	Female	2.90264e-07	3.98647e-07	5.47653e-07
	Trem2-mKate2.APP/PS1	Trem2-mKate2(KI/wt).APP/PS1(tg/wt)	Female	4.1006e-07	4.69573e-07	5.27325e-07
	Trem2-mKate2.APP/PS1	Trem2-mKate2(KI/wt).APP/PS1(tg/wt)	Female	2.98942e-07	3.89939e-07	5.08023e-07
	Trem2-mKate2.APP/PS1	Trem2-mKate2(KI/wt).APP/PS1(tg/wt)	Female	2.38971e-07	2.79371e-07	3.92553e-07

## Sheet: Figure 5A
Column1	sample_id	Dim.1	Dim.2	Dim.3	Dim.4	Dim.5	genotype	condition	group	sex
1	HSA-000019571	4437175952	4178848017	-3891941656	5366245612	2888386862	WT	mid	mid_healthy	m
2	HSA-000019581	2558073187	3574278592	-6799139593	2260860787	-237929261	WT	mid	mid_healthy	f
3	HSA-000019593	-2410500925	5747931288	508369567	-311695523	3216962415	APP	low	low_disease	f
4	HSA-000019579	-25303514	2328766997	-4754166359	1053446639	-1034860291	WT	mid	mid_healthy	f
5	HSA-000019584	-1065278292	-2651627053	483584669	-5320527393	-2899678709	WT	low	low_healthy	f
6	HSA-000019594	8411298314	958408607	-603466618	-3161219313	-871566699	APP	mid	mid_disease	f
7	HSA-000019587	4198934276	-624805257	-4408455746	-2961405901	-993923429	APP	mid	mid_disease	m
8	HSA-000019586	-5600579076	1070248553	-376969906	-3199436103	2308554942	APP	low	low_disease	m
9	HSA-000019577	7885022708	-2199195815	3728043979	-32345518	1807824969	APP	high	high_disease	f
10	HSA-000019590	-5567435215	-1414409902	-3621189546	5924514284	3487612139	WT	mid	mid_healthy	f
11	HSA-000019583	4593309008	2030729805	-5778280179	-361440283	1310145887	WT	mid	mid_healthy	m
12	HSA-000019576	5672912782	-254833716	-665463274	-3135878449	70882288	APP	mid	mid_disease	f
13	HSA-000019570	-549238157	3623728775	304230909	3551390148	-1912371546	WT	low	low_healthy	m
14	HSA-000019574	9472413361	-6975513502	9818701004	5756862066	1751775563	APP	high	high_disease	m
15	HSA-000019591	-3943836618	8575913767	3350696457	572113813	-4929959479	WT	low	low_healthy	f
16	HSA-000019592	2666475423	4188256893	-5405367487	1333214918	241347553	WT	mid	mid_healthy	f
17	HSA-000019580	-6525675824	1466491354	1462350427	185699752	-791026096	WT	low	low_healthy	f
18	HSA-000019572	-2413346236	-88086417	1035794844	-2184806819	88728313	APP	low	low_disease	m
19	HSA-000019595	9019905859	1529566416	4463385164	365073471	-3795506606	APP	high	high_disease	f
20	HSA-000019588	6482599351	-4134002095	2428225345	-448240234	-290308227	APP	high	high_disease	m
21	HSA-000019578	-4828862299	3821353689	2260256164	1009822438	1470073977	WT	low	low_healthy	f
22	HSA-000019575	-3247179406	-748598864	175824165	-4108595419	-451960803	APP	low	low_disease	f
23	HSA-000019589	-9244033883	-2802584276	5123317132	368854081	2025049239	WT	low	low_healthy	f
24	HSA-000019573	2035451955	-1461410037	208386446	1352107409	-4352046859	APP	mid	mid_disease	m
25	HSA-000019582	-4734381204	2982583993	2080418846	-2524153399	3619806037	WT	low	low_healthy	m
26	HSA-000019585	-2747273488	-9992350701	-7323118436	736883007	-5334635566	WT	mid	mid_healthy	f

## Sheet: Figure 5D
These data can be found in Supplementary Data 2.

## Sheet: Figure 5E
Column1	logFC_WT	Pval_WT	logFC_APP	Pval_APP	sig_group
CE(18:1)	-521564310674156	869900763654767	-459429849406972	234797802568972	NS
Cer(d18:1/16:0)	-132220774743683	558622830823723	868197977705282	484989848657669	disease only
Cer(d18:1/18:0)	100454231605198	668491287624542	-141718338845877	1.46538e+08	disease only
Cer(d18:1/24:0)	107787504504153	139085573858603	889522421915893	251417988133313	Both
Cer(d18:1/24:1)	737018816673839	186313972703145	108236357143903	271084367107002	Both
Cholesterol	-804873798567818	179990429625891	-117998422746136	1.58833e+09	Both
DG(16:0_18:1)	-54427462700593	988628113541425	439285570100275	270658001922251	NS
DG(16:0_20:4)	276745866402854	283198796922203	175736993230992	1.56027e+08	disease only
DG(18:0_18:1)	-672855387457632	129195035581893	-649032731919297	233911730807268	NS
DG(18:0_20:4)	162262189134625	637619090334774	-668994510103609	872986190643056	NS
DG(18:0_22:6)	-173462567839431	38560805236973	156129308539501	305903844342871	Both
DG(18:1/18:1)	-668316327573908	419898268729749	-149609688366263	702513231746566	healthy only
DG(18:1_20:4)	364128365415421	158746421071057	13216484290237	9.97704e+09	disease only
HexCer(d18:1/16:0)	-77043743305877	100404120776987	283839985165434	303253577108618	healthy only
HexCer(d18:1/18:0)	-862485960265217	170543533353756	-131833729176066	173775599322344	Both
HexCer(d18:1/22:0)	-102770859789054	651984165634376	-413784191533263	831352632203872	NS
HexCer(d18:1/24:0)	-472040521857394	514166183758827	-924737796449031	208771484271954	disease only
HexCer(d18:1/24:1)	-217446516344066	1.96793e+08	-266930308777572	2.63189e+08	Both
LPC(16:0)	-217491452639242	32042637839191	-357102779292753	145501290013686	NS
LPC(16:1)	-261596454866684	909903950622422	308950869627855	178723531440077	NS
LPC(18:0)	-205183910085487	36082980835559	-469394704149736	612651873859816	NS
LPC(18:1)	-168791398648329	945437337269977	-115967688677888	599996458265547	NS
LPC(20:4)	544641826207217	807558819402804	448357897160365	680660767568648	healthy only
LPC(22:6)	665902577871368	487707139214589	507657073280329	708144977343448	healthy only
LPC(26:0)	125966833741344	703637636585533	413162123435137	305683066417442	NS
PC(16:0/5:0(CHO))	147650564368787	330880224962474	-42430055997041	462304872698259	healthy only
PC(16:0/9:0(CHO))	107179350325841	176239938040784	-114474797885881	387983564674061	Both
PC(16:0/9:0(COOH))	206671727741501	650212053134192	-5393157948458	342502715775794	NS
PC(34:1)	281117742623643	110716939677858	202965145841423	34018505292144	NS
PC(36:1)	-452825548826743	355266145971666	-147891116320008	8.45406e+07	Both
PC(36:2)	-258492594245219	991177868589866	633737436284258	237153994771831	disease only
PC(36:4)	113889927873531	7.86089e+06	108975891608031	5.60522e+08	Both
PC(38:4)	115859774495755	3.09813e+07	434630745204704	67453135982443	healthy only
PC(38:6)	670610819307763	104535346867299	31254779391549	135453220503397	healthy only
PC(40:5)	551895605362919	894136638708029	-215284599079126	926249570901091	healthy only
PC(40:6)	725525840264646	1.49789e+09	-601490047058746	18184111912592	Both
PC(O-16:0/0:0)	175865697334679	428208729098386	250905833986714	30974465659879	NS
PC(O-18:0/2:0)	-191763945773225	446496418246757	-255089089425134	384250198972103	NS
PE(34:1)	-695388652843743	15807956208488	28830128626072	271954895227064	healthy only
PE(36:1)	-961856028153771	1.8379e+09	-12194380989892	1.15438e+09	Both
PE(36:2)	-188091468055617	5.47371e+06	-602748124397263	677961232792113	healthy only
PE(36:4)	661029637338925	135150236416115	153607473222143	254245	Both
PE(38:4)	355893090482998	394615247874452	154616967780161	486787938432298	healthy only
PE(38:5)	102508174959056	644343026028244	624195172894681	388843234339047	disease only
PE(38:6)	681399535955971	769891374832173	536209124305854	44349977606366	disease only
PE(40:4)	-798300158245146	2.05391e+09	-791432168550254	313376754966521	Both
PE(40:6)	524849639912999	926015427864869	-480059074507459	109095101862129	Both
PE(40:7)	15769583312851	438433209409775	789870807792795	7.59248e+09	disease only
SM(d18:1/16:0)	-687057306571768	1.23169e+07	-347067472370464	364520091861203	Both
SM(d18:1/18:0)	743614811192286	744531890542066	-648716510230839	105813176612568	disease only
SM(d18:1/24:0)	663249218260447	153175332068321	-128103089064599	617268813106553	healthy only
SM(d18:1/24:1)	385264269327541	874914569965668	-141122656521389	514197973877994	NS
TG(18:0_36:2)	221539517130871	375460068287038	38975273518683	18092116298612	NS
TG(18:1_34:2)	-146337030105355	599705555943892	331304602408601	315913750683785	NS
TG(18:1_34:3)	-125651922042652	696634539619834	40346640850883	302454349569285	NS
TG(20:4_32:1)	-496186814614946	235909087223855	609508561752525	238616286268994	NS
TG(20:4_34:2)	-936544008268669	291900285879925	146474354486909	68707718863662	healthy only
TG(20:4_36:2)	-464139198100114	126232569580546	463513236162887	206270683896979	NS
1-Methylnicotinamide	156483858759639	491365925830129	-50464176982404	43336791886779	healthy only
3-Hydroxykynurenine	-147960282187327	48298019252496	362221261690289	688338199342288	healthy only
5'-Methylthioadenosine	13716770865942	401378223593058	187447150846836	190480867471005	Both
Acetylcarnitine	-795395559867707	133496118436814	-815937320382353	361012548195061	Both
Adenosine	299860490709877	2.3695e+06	338031778987537	1.49216e+07	Both
alpha-Tocopherol	-222530294309458	938257139259325	217777480855455	522865240492567	NS
Arabitol	-35331722254857	894619157048041	371219605827369	873959022994236	NS
Arginine	399328965459542	730050576563752	171312431198047	522899254775204	NS
Aspartic acid	121374375488967	965772025122744	230185996948312	491325566109428	NS
Asymmetric dimethylarginine	326332622688177	207563668940529	306536716472224	318885026508007	NS
Butyrobetaine	-244970998395464	431041234063137	877061968715847	81471978396268	NS
Butyrylcarnitine	-952070016911724	141131384323499	-102720210908982	609745671214757	Both
Carnitine	-34815624890259	175032182237669	-438190651870455	151425721934419	NS
Choline	138528790537701	424389786001412	116539584212233	111984990915816	Both
Creatine	10175365842126	164200545744922	185907778284766	856438800207878	Both
Curcumin	-162402663765228	577068241708573	-448998540803476	198397315520625	NS
Cysteinylglycine	-139622468521345	536442535687101	203896017268701	413015419699673	NS
Decanoylcarnitine	279814382877589	273149527691455	-188133763385689	950397347278375	NS
Dimethylethanolamine	869841277727961	700010221806168	107095132452969	655718952559974	NS
Dopamine	-871235158754491	719355014552652	-15573399739198	94829977471142	NS
Glucose	-460837406241117	846044703788138	482645861636187	582422869171694	NS
Glutamic acid	449184871888286	704719316183879	38434415865038	195009420348592	NS
Glutamine	639547513994102	213201694041473	-265659568522567	421507047218611	healthy only
Glutathione	361671066700697	278728329751416	104468357990833	136030808474296	disease only
Glycerophosphocholine	20331636097262	2.62009e+09	796251193785266	12028750263694	healthy only
Hexanoylcarnitine	878054614996607	398099764701858	48738764481536	342466093580107	healthy only
Histidine	332349989739857	280116707723853	-129698683363824	972025621671998	NS
Homocysteine	122068321922034	714847537080437	784150227425773	590242064675911	NS
Homoserine	125689569798952	967599094460999	-492700397859299	188481083397017	NS
Hydroxybutyrylcarnitine	-617797108130152	162189464181965	473948822748638	381604714180412	NS
Hydroxyisovaleroyl carnitine	201968504033557	585015496830439	254548904827761	573935652107568	NS
Imidazoleacetic acid	-12938748080772	688931626465333	-819780688685865	412449001938613	disease only
Inosine	178228977630198	675889758541979	-587137955613104	443756100864095	healthy only
Isovalerylcarnitine	872162781492207	739599243404943	-859757916577907	611891160254627	disease only
Leucine	-199602154429877	376957323578697	-842864589616674	746326465827797	NS
Lysine	879450536574842	132615437517695	-327598992153	937349453191126	healthy only
Methionine	135772782945264	535463148189423	-223949340357258	33856235045849	NS
N-Acetylaspartic acid	199036653997159	456393527003816	-436550709623384	889879451142715	NS
N6,N6,N6-Trimethyllysine	370203135501654	182511484244763	261573686610296	430983304156852	NS
Niacinamide	31843505388354	438770645609701	-110971806178155	348343169407204	disease only
Norepinephrine	203436881953246	5286852102381	-141676296968571	716410865196386	NS
Octanoylcarnitine	158258125888802	504902145348298	-247365837118213	358424267425841	NS
Ornithine	534874851028642	221455965026238	-386184881671385	471862150041631	NS
Palmitoylcarnitine	-143468141670732	6.66453e+06	-156277046463291	6.19709e+06	Both
Phenylalanine	-604763006045559	795721948711087	171067092304847	499716623396263	NS
Propionylcarnitine	-225803181434522	333145431235913	-857010822102332	180315507120308	disease only
Pyridoxamine	233301238690232	242165768591006	-227583589363405	316116924580065	NS
Pyroglutamic acid	-379739819210458	257824125750786	-11098544507354	953570400506912	disease only
S-Adenosylmethionine	669490875431309	419407451171067	18828982402799	4.07007e+09	Both
Serine	420020010774007	12113931210348	292381289194211	367072521935973	NS
Stearoylcarnitine	-520308488403588	450108955789243	-108030444177061	10309558222189	Both
Sucrose	307738768764966	675863487820343	-124200545143645	185970328592732	NS
Taurine	-902021437896576	738454793634397	-510935683336188	107892493335578	NS
Trimethylamine-N-oxide	-102119281732021	644016588735067	-567864534610472	804801699799828	NS
Valerobetaine	-426634418734899	928597149221813	142565246900558	809331901537434	NS
Xanthosine	-360496835641282	897874606074077	418554382251664	85994062284277	NS
Fructose 1,6-bisphosphate	293698798590118	908134257709125	583306193586997	453409927762325	disease only
Glucose 6-phosphate	272999513646678	382897694598904	-344296336493782	36248774422622	NS
Lactic acid	-112247367097762	997535802793383	-696995537757332	123299553813015	NS
Phosphocreatine	124157824766978	284826015185279	309071400555579	516921223191795	healthy only
Sedoheptulose 7-phosphate	685556831219816	680304242247913	239187171941839	596219382345105	NS
Succinic acid	143552910431523	493950383652442	593726747742258	797763099140646	NS
LacCer(d18:1/16:0)	-632792417383726	101362307795494	-12003531210193	145909674508459	disease only
Sitosteryl hexoside	-566847200002372	418574405816916	824556941519767	349034320790652	NS
3-Hydroxytyrosol	142399858681405	92943604455145	-387319608958703	545050797598451	healthy only
Hydroxyhexanoylcarnitine	928928746465074	576438242320374	459647522925943	436968824105921	NS
Threonine	-465019612096074	223344761776853	-714363527057431	877673257923558	NS
Tryptophan	-621046017077381	97591931666112	-959365266198766	831738173890039	NS
LacCer(d18:1/18:0)	-52665642843948	887015697518162	53160380043364	906646433271259	NS
TG(20:4_36:0)	276521279200997	399482545169735	979018663164114	179800209757882	disease only
9-Hexadecenoylcarnitine	-556984035694537	635143875555546	-300009044758385	404177312092634	NS
Hypoxanthine	156425426354998	36084473144395	-249242693464753	685675193126462	healthy only
Methionine S-oxide	-396533560598824	893271782188223	52143627572236	142369550028014	NS
MG(18:1)	-238401984058263	472391454679017	766224263735682	625771608448844	NS
TG(20:4_36:3)	-362756256026106	242001451086743	725083431026707	571135625176859	NS
Ergothioneine	-423454895778182	5.00567e+08	-503087043036589	1.12943e+09	Both
gamma-Aminobutyric acid	250879338677827	482138181590779	197693004585615	64950552550522	NS
Sarcosine	661842407556552	82438525634914	4617037443059	197814349101967	NS
Thiamine	-653884184664177	711731089857394	-330594488928401	448596419888895	NS
Ethanolamine	-352679491169487	297317520024899	-110324493184768	787667017184207	NS
Coenzyme Q10	154457362648111	393023797533215	170822743287533	945293746777118	Both
Alanine	-176707266817365	488665096776764	546334855250386	665039648295949	NS
Histamine	-96879170390859	267878459570126	80495339206506	128608344348522	healthy only

[truncated: 22 more sheets: Figure 5F, Figure 6D, Figure 6E, Figure 6F, Figure 6G, Figure 7E, Figure 7F, Suppl Figure 1A, Suppl Figure 1B, Suppl Figure 1C, Suppl Figure 1E, Suppl Figure 1F, Suppl Figure 1G, Suppl Figure 1H, Suppl Figure 2G, Suppl Figure 2H, Suppl Figure 3A, Suppl Figure 5D, Suppl Figure 5E, Suppl Figure 5F …]
